# Supplementary material for: An integrative taxonomic approach reveals a new species of Eranthis (Ranunculaceae) in North Asia
Source: PhytoKeys. 2020 Mar 4;140:75–100. doi: 10.3897/phytokeys.140.49048 (PMC7066265; doi:10.3897/phytokeys.140.49048)
Supplement: XML Treatment for Eranthis tanhoensis [file phytokeys.140.49048-treatment1.xml]

<!DOCTYPE tp:taxon-treatment
  PUBLIC "-//TaxonX//DTD Taxonomic Treatment Publishing DTD v0 20100105//EN" "tax-treatment-NSO.dtd">
<tp:taxon-treatment xmlns:tp="http://www.plazi.org/taxpub"><tp:treatment-meta><kwd-group><label>Taxon classification</label><kwd><named-content xmlns:xlink="http://www.w3.org/1999/xlink" content-type="kingdom">Plantae</named-content></kwd><kwd><named-content xmlns:xlink="http://www.w3.org/1999/xlink" content-type="order">Ranunculales</named-content></kwd><kwd><named-content xmlns:xlink="http://www.w3.org/1999/xlink" content-type="family">Ranunculaceae</named-content></kwd></kwd-group><mixed-citation publication-type="journal"><person-group><name><surname>Erst</surname><given-names>Andrey S.</given-names></name><name><surname>Sukhorukov</surname><given-names>Alexander P.</given-names></name><name><surname>Mitrenina</surname><given-names>Elizaveta Yu.</given-names></name><name><surname>Skaptsov</surname><given-names>Mikhail V.</given-names></name><name><surname>Kostikova</surname><given-names>Vera A.</given-names></name><name><surname>Chernisheva</surname><given-names>Olga A.</given-names></name><name><surname>Troshkina</surname><given-names>Victoria</given-names></name><name><surname>Kushunina</surname><given-names>Maria</given-names></name><name><surname>Krivenko</surname><given-names>Denis A.</given-names></name><name><surname>Ikeda</surname><given-names>Hiroshi</given-names></name><name><surname>Xiang</surname><given-names>Kunli</given-names></name><name><surname>Wang</surname><given-names>Wei</given-names></name></person-group><article-title>An integrative taxonomic approach reveals a new species of <italic><tp:taxon-name><tp:taxon-name-part taxon-name-part-type="genus" reg="Eranthis">Eranthis</tp:taxon-name-part></tp:taxon-name></italic> (<tp:taxon-name><tp:taxon-name-part taxon-name-part-type="family">Ranunculaceae</tp:taxon-name-part></tp:taxon-name>) in North Asia</article-title><source>PhytoKeys</source><day>04</day><month>3</month><year>2020</year><volume>140</volume><fpage>75</fpage><lpage>100</lpage><pub-id pub-id-type="doi">10.3897/phytokeys.140.49048</pub-id></mixed-citation></tp:treatment-meta><tp:nomenclature><tp:taxon-name><object-id xmlns:xlink="http://www.w3.org/1999/xlink" content-type="arpha" xlink:type="simple">BF662E60-CE41-58B8-A5E9-83D4AF687719</object-id>
              <tp:taxon-name-part taxon-name-part-type="genus" reg="Eranthis">Eranthis</tp:taxon-name-part>
              <tp:taxon-name-part taxon-name-part-type="species" reg="tanhoensis">tanhoensis</tp:taxon-name-part>
              <object-id xmlns:xlink="http://www.w3.org/1999/xlink" content-type="ipni" xlink:type="simple">urn:lsid:ipni.org:names:77206949-1</object-id>
            </tp:taxon-name><tp:taxon-authority>Erst</tp:taxon-authority><tp:taxon-status xmlns:xlink="http://www.w3.org/1999/xlink" xlink:type="simple">sp. nov.</tp:taxon-status><xref ref-type="fig" rid="F5">Figs 5</xref><xref ref-type="fig" rid="F6">, 6A–D</xref><xref ref-type="fig" rid="F7">, 7B</xref></tp:nomenclature><tp:treatment-sec sec-type="material" id="SECID0ERQBG"><title>Type.</title><p>Russia, Republic of Buryatia, Kabansky district, Osinovka River near Tanhoi village, <named-content xmlns:xlink="http://www.w3.org/1999/xlink" content-type="dwc:verbatimCoordinates" xlink:type="simple"><named-content content-type="geo-json" specific-use="{&#34;type&#34;:&#34;Point&#34;,&#34;coordinates&#34;:[105.092972,51.551722]}" id="NCID0E1QBG" xlink:type="simple">51°33'06.2"N, 105°05'34.7"E</named-content></named-content>, 458 m a.s.l., 01 May 2019, <italic>A.S. Erst</italic>, <italic>D.A. Krivenko</italic>, &amp; <italic>O.A. Chernysheva s.n.</italic> (holotype, NS-0000948!, isotypes TK, IRK, E).</p></tp:treatment-sec><tp:treatment-sec sec-type="description" id="SECID0EFRBG"><title>Description.</title><p><italic>Herb</italic> perennial, 12.0–23.0 cm long at flowering and 18.0–40.0 cm long at fruiting. <italic>Tubers</italic> subglobose, not or slightly branching, 1.2–3.3 cm diam., producing thin fibrous roots. <italic>Basal leaf</italic> single, long-petiolate, green; petioles 5.0–6.0 cm long at flowering and 23–25 cm at fruiting; blades 2.5–3.8 × 2.5–3.5 cm at flowering and 7.5–12 × 7.5–12 cm at fruiting, deeply palmately divided into 5 segments (maximum length of segment dissection 2.3 cm at flowering (3.5 cm at fruiting)); leaf blade segments rounded or widely rhombic, 0.8–2.5 × 0.4–1.8 cm at flowering (1.7–8.5 × 1.2–7.5 cm at fruiting), unlobed or dissected into 1–2 lobes at both flowering and fruiting stages; segment of basal leaves with 5–19 acute teeth at apex at flowering, 6–25 teeth at fruiting. <italic>Involucre</italic> present, 1.1–5.5 cm diam. at flowering (7–11 cm at fruiting stage); involucral bracts (cauline leaf) sessile, laciniate, similar to basal leaf, divided into 5 trifid leaf-like segments (maximum length of segment dissection is 1.6 cm at flowering (4.0 cm at fruiting)); segments rounded or widely rhombic, 1.1–3.0 × 0.5–2.5 cm at flowering (3.3–6.4 × 1.4–5.3 cm at fruiting), unlobed or dissected into 2 lobes both at flowering and fruiting stages; each segment with 5–21 teeth (at both flowering and fruiting stages), acute at the apex. <italic>Pedicels</italic> 0.5–1.5 cm long, elongated in fruiting (3.5–5.5 cm long), densely covered with papillate and large hemispherical trichomes. <italic>Flowers</italic> bisexual, actinomorphic, solitary, erect, 2–4 cm diam. <italic>Sepals</italic> 4–7, deciduous in fruit, white or light pink at margin, flat, narrowly obovate or elliptic, 1.1–2.6 × 0.5–1.3 cm. <italic>Petals</italic> 5–15 × 0.6–0.8 cm long, bicoloured, white, tubular, two-lipped with bilobate or forked lips, each lobe of abaxial lip acute at the apex and with globular yellow swellings (nectaries: Fig. <xref ref-type="fig" rid="F7">7B</xref>). Stamens 36–45, 0.7–1.1 cm long; filaments filiform, white; anthers white. Follicles 3–10, 0.8–1.4 cm long, on short (0.3–0.5 mm) stalks, divergent towards the end of fruiting; stylodium 0.1–0.3 mm long, straight or slightly curved.</p></tp:treatment-sec><tp:treatment-sec sec-type="notes" id="SECID0EOSBG"><title>Notes.</title><p><xref ref-type="bibr" rid="B50">Turczaninow (1842)</xref> described the species <italic><tp:taxon-name><tp:taxon-name-part taxon-name-part-type="genus" reg="Eranthis">E.</tp:taxon-name-part> <tp:taxon-name-part taxon-name-part-type="species" reg="uncinata">uncinata</tp:taxon-name-part></tp:taxon-name></italic> Turcz., growing at higher altitudes and distinguished from <italic><tp:taxon-name><tp:taxon-name-part taxon-name-part-type="genus" reg="Eranthis">E.</tp:taxon-name-part> <tp:taxon-name-part taxon-name-part-type="species" reg="sibirica">sibirica</tp:taxon-name-part></tp:taxon-name></italic> by the number of petals (5–6, not strictly 5), by the shape of the stylodium (recurved rather than straight), smaller flowers and more dissected leaf blades. However, our studies have shown that these morphological characters are variable and all variations can be found both in the foothill and alpine plants. <xref ref-type="bibr" rid="B41">Shipchinskiy (1937)</xref> merged <italic><tp:taxon-name><tp:taxon-name-part taxon-name-part-type="genus" reg="Eranthis">E.</tp:taxon-name-part> <tp:taxon-name-part taxon-name-part-type="species" reg="uncinata">uncinata</tp:taxon-name-part></tp:taxon-name></italic> with <italic><tp:taxon-name><tp:taxon-name-part taxon-name-part-type="genus" reg="Eranthis">E.</tp:taxon-name-part> <tp:taxon-name-part taxon-name-part-type="species" reg="sibirica">sibirica</tp:taxon-name-part></tp:taxon-name></italic>. However, he described two varieties: <tp:taxon-name><tp:taxon-name-part taxon-name-part-type="genus" reg="Eranthis">E.</tp:taxon-name-part> <tp:taxon-name-part taxon-name-part-type="species" reg="sibirica">sibirica</tp:taxon-name-part> <tp:taxon-name-part taxon-name-part-type="authority">DC.</tp:taxon-name-part> <tp:taxon-name-part taxon-name-part-type="infraspecific-rank">var.</tp:taxon-name-part> <tp:taxon-name-part taxon-name-part-type="variety" reg="nuda">nuda</tp:taxon-name-part></tp:taxon-name> Schipcz. with glabrous pedicels (= <tp:taxon-name><tp:taxon-name-part taxon-name-part-type="genus" reg="Eranthis">E.</tp:taxon-name-part> <tp:taxon-name-part taxon-name-part-type="species" reg="sibirica">sibirica</tp:taxon-name-part> <tp:taxon-name-part taxon-name-part-type="infraspecific-rank">var.</tp:taxon-name-part> <tp:taxon-name-part taxon-name-part-type="variety" reg="sibirica">sibirica</tp:taxon-name-part></tp:taxon-name>) and <tp:taxon-name><tp:taxon-name-part taxon-name-part-type="genus" reg="Eranthis">E.</tp:taxon-name-part> <tp:taxon-name-part taxon-name-part-type="species" reg="sibirica">sibirica</tp:taxon-name-part> <tp:taxon-name-part taxon-name-part-type="authority">DC.</tp:taxon-name-part> <tp:taxon-name-part taxon-name-part-type="infraspecific-rank">var.</tp:taxon-name-part> <tp:taxon-name-part taxon-name-part-type="variety" reg="glandulosa">glandulosa</tp:taxon-name-part></tp:taxon-name> Schipcz. with glandular-pubescent pedicels. These varieties were not validly published under ICN Article 39.1 (<xref ref-type="bibr" rid="B51">Turland et al 2018</xref>). <xref ref-type="bibr" rid="B31">Nakai (1937)</xref> attributed <italic><tp:taxon-name><tp:taxon-name-part taxon-name-part-type="genus" reg="Eranthis">E.</tp:taxon-name-part> <tp:taxon-name-part taxon-name-part-type="species" reg="sibirica">sibirica</tp:taxon-name-part></tp:taxon-name></italic> and <italic><tp:taxon-name><tp:taxon-name-part taxon-name-part-type="genus" reg="Eranthis">E.</tp:taxon-name-part> <tp:taxon-name-part taxon-name-part-type="species" reg="uncinata">uncinata</tp:taxon-name-part></tp:taxon-name></italic> to the genus <italic><tp:taxon-name><tp:taxon-name-part taxon-name-part-type="genus" reg="Schibateranthis">Schibateranthis</tp:taxon-name-part></tp:taxon-name></italic> Nakai (≡ <tp:taxon-name><tp:taxon-name-part taxon-name-part-type="genus" reg="Eranthis">Eranthis</tp:taxon-name-part> <tp:taxon-name-part taxon-name-part-type="infraspecific-rank">sect.</tp:taxon-name-part> <tp:taxon-name-part taxon-name-part-type="section" reg="Schibateranthis">Schibateranthis</tp:taxon-name-part></tp:taxon-name> (Nakai) Tamura).</p></tp:treatment-sec><tp:treatment-sec sec-type="Affinity" id="SECID0ETXBG"><title>Affinity.</title><p>The new species belongs to <tp:taxon-name><tp:taxon-name-part taxon-name-part-type="genus" reg="Eranthis">E.</tp:taxon-name-part> <tp:taxon-name-part taxon-name-part-type="infraspecific-rank">sect.</tp:taxon-name-part> <tp:taxon-name-part taxon-name-part-type="section" reg="Shibateranthis">Shibateranthis</tp:taxon-name-part></tp:taxon-name> (Nakai) Tamura and it is sister to <italic><tp:taxon-name><tp:taxon-name-part taxon-name-part-type="genus" reg="Eranthis">E.</tp:taxon-name-part> <tp:taxon-name-part taxon-name-part-type="species" reg="sibirica">sibirica</tp:taxon-name-part></tp:taxon-name></italic>, according to the results of molecular phylogenetic analysis (Fig. <xref ref-type="fig" rid="F1">1</xref>). <italic><tp:taxon-name><tp:taxon-name-part taxon-name-part-type="genus" reg="Eranthis">E.</tp:taxon-name-part> <tp:taxon-name-part taxon-name-part-type="species" reg="tanhoensis">tanhoensis</tp:taxon-name-part></tp:taxon-name></italic> is morphologically similar to <italic><tp:taxon-name><tp:taxon-name-part taxon-name-part-type="genus" reg="Eranthis">E.</tp:taxon-name-part> <tp:taxon-name-part taxon-name-part-type="species" reg="sibirica">sibirica</tp:taxon-name-part></tp:taxon-name></italic> and <italic><tp:taxon-name><tp:taxon-name-part taxon-name-part-type="genus" reg="Eranthis">E.</tp:taxon-name-part> <tp:taxon-name-part taxon-name-part-type="species" reg="stellata">stellata</tp:taxon-name-part></tp:taxon-name></italic> (Figs <xref ref-type="fig" rid="F5">5</xref>–<xref ref-type="fig" rid="F9">9</xref>) in having white sepals, tubular two-lipped petals with bilobate or forked lips, apically acute lobes with abaxial lip and globular yellow swellings (nectaries) at the top or in the central part. The differences amongst the three species are presented in Table <xref ref-type="table" rid="T2">2</xref>.</p><fig id="F5" position="float" orientation="portrait"><object-id xmlns:xlink="http://www.w3.org/1999/xlink" content-type="doi" xlink:type="simple">10.3897/phytokeys.140.49048.figure5</object-id><object-id xmlns:xlink="http://www.w3.org/1999/xlink" content-type="arpha" xlink:type="simple">649CAB6E-2B50-53F6-B60D-04B33A1F78EE</object-id><label>Figure 5.</label><caption><p>General habit of <italic><tp:taxon-name><tp:taxon-name-part taxon-name-part-type="genus" reg="Eranthis">Eranthis</tp:taxon-name-part> <tp:taxon-name-part taxon-name-part-type="species" reg="tanhoensis">tanhoensis</tp:taxon-name-part></tp:taxon-name></italic>. Scale bar: 1 cm.</p></caption><graphic xmlns:xlink="http://www.w3.org/1999/xlink" xlink:href="phytokeys-140-075-g005.jpg" position="float" orientation="portrait" xlink:type="simple" id="oo_385095.jpg"><uri content-type="original_file" xlink:type="simple">https://binary.pensoft.net/fig/385095</uri></graphic></fig><fig id="F6" position="float" orientation="portrait"><object-id xmlns:xlink="http://www.w3.org/1999/xlink" content-type="doi" xlink:type="simple">10.3897/phytokeys.140.49048.figure6</object-id><object-id xmlns:xlink="http://www.w3.org/1999/xlink" content-type="arpha" xlink:type="simple">372B5A75-11D9-54FA-B1AA-0C635D55B8B1</object-id><label>Figure 6.</label><caption><p>Morphological differences amongst <bold>A–D</bold><italic><tp:taxon-name><tp:taxon-name-part taxon-name-part-type="genus" reg="Eranthis">Eranthis</tp:taxon-name-part> <tp:taxon-name-part taxon-name-part-type="species" reg="tanhoensis">tanhoensis</tp:taxon-name-part></tp:taxon-name></italic><bold>E–H</bold><italic><tp:taxon-name><tp:taxon-name-part taxon-name-part-type="genus" reg="Eranthis">Eranthis</tp:taxon-name-part> <tp:taxon-name-part taxon-name-part-type="species" reg="sibirica">sibirica</tp:taxon-name-part></tp:taxon-name></italic>; and <bold>I–L</bold><italic><tp:taxon-name><tp:taxon-name-part taxon-name-part-type="genus" reg="Eranthis">Eranthis</tp:taxon-name-part> <tp:taxon-name-part taxon-name-part-type="species" reg="stellata">stellata</tp:taxon-name-part></tp:taxon-name></italic><bold>A, E, I</bold> flower position <bold>B, F, J</bold> flowers <bold>C, G, K</bold> involucral bracts and follicles <bold>D, H, L</bold> basal leaves.</p></caption><graphic xmlns:xlink="http://www.w3.org/1999/xlink" xlink:href="phytokeys-140-075-g006.jpg" position="float" orientation="portrait" xlink:type="simple" id="oo_385096.jpg"><uri content-type="original_file" xlink:type="simple">https://binary.pensoft.net/fig/385096</uri></graphic></fig><fig id="F7" position="float" orientation="portrait"><object-id xmlns:xlink="http://www.w3.org/1999/xlink" content-type="doi" xlink:type="simple">10.3897/phytokeys.140.49048.figure7</object-id><object-id xmlns:xlink="http://www.w3.org/1999/xlink" content-type="arpha" xlink:type="simple">F7864B73-43A1-5504-B3B2-DD2B5F96F020</object-id><label>Figure 7.</label><caption><p>Petals. <bold>A</bold><italic><tp:taxon-name><tp:taxon-name-part taxon-name-part-type="genus" reg="Eranthis">Eranthis</tp:taxon-name-part> <tp:taxon-name-part taxon-name-part-type="species" reg="sibirica">sibirica</tp:taxon-name-part></tp:taxon-name></italic><bold>B</bold><italic><tp:taxon-name><tp:taxon-name-part taxon-name-part-type="genus" reg="Eranthis">Eranthis</tp:taxon-name-part> <tp:taxon-name-part taxon-name-part-type="species" reg="tanhoensis">tanhoensis</tp:taxon-name-part></tp:taxon-name></italic><bold>C</bold><italic><tp:taxon-name><tp:taxon-name-part taxon-name-part-type="genus" reg="Eranthis">Eranthis</tp:taxon-name-part> <tp:taxon-name-part taxon-name-part-type="species" reg="stellata">stellata</tp:taxon-name-part></tp:taxon-name></italic>.</p></caption><graphic xmlns:xlink="http://www.w3.org/1999/xlink" xlink:href="phytokeys-140-075-g007.jpg" position="float" orientation="portrait" xlink:type="simple" id="oo_385097.jpg"><uri content-type="original_file" xlink:type="simple">https://binary.pensoft.net/fig/385097</uri></graphic></fig><fig id="F8" position="float" orientation="portrait"><object-id xmlns:xlink="http://www.w3.org/1999/xlink" content-type="doi" xlink:type="simple">10.3897/phytokeys.140.49048.figure8</object-id><object-id xmlns:xlink="http://www.w3.org/1999/xlink" content-type="arpha" xlink:type="simple">5B0B3068-5F7F-5C14-8CFF-AA870767AC3D</object-id><label>Figure 8.</label><caption><p>General habit of <italic><tp:taxon-name><tp:taxon-name-part taxon-name-part-type="genus" reg="Eranthis">Eranthis</tp:taxon-name-part> <tp:taxon-name-part taxon-name-part-type="species" reg="sibirica">sibirica</tp:taxon-name-part></tp:taxon-name></italic>. Scale bar: 1 cm.</p></caption><graphic xmlns:xlink="http://www.w3.org/1999/xlink" xlink:href="phytokeys-140-075-g008.jpg" position="float" orientation="portrait" xlink:type="simple" id="oo_385098.jpg"><uri content-type="original_file" xlink:type="simple">https://binary.pensoft.net/fig/385098</uri></graphic></fig><fig id="F9" position="float" orientation="portrait"><object-id xmlns:xlink="http://www.w3.org/1999/xlink" content-type="doi" xlink:type="simple">10.3897/phytokeys.140.49048.figure9</object-id><object-id xmlns:xlink="http://www.w3.org/1999/xlink" content-type="arpha" xlink:type="simple">6B917E16-4765-5A14-B493-165F1B9B0149</object-id><label>Figure 9.</label><caption><p>General habit of <italic><tp:taxon-name><tp:taxon-name-part taxon-name-part-type="genus" reg="Eranthis">Eranthis</tp:taxon-name-part> <tp:taxon-name-part taxon-name-part-type="species" reg="stellata">stellata</tp:taxon-name-part></tp:taxon-name></italic>. Scale bar: 1 cm.</p></caption><graphic xmlns:xlink="http://www.w3.org/1999/xlink" xlink:href="phytokeys-140-075-g009.jpg" position="float" orientation="portrait" xlink:type="simple" id="oo_385099.jpg"><uri content-type="original_file" xlink:type="simple">https://binary.pensoft.net/fig/385099</uri></graphic></fig><table-wrap id="T2" position="float" orientation="portrait"><label>Table 2.</label><caption><p>Morphological differences among <italic><tp:taxon-name><tp:taxon-name-part taxon-name-part-type="genus" reg="Eranthis">E.</tp:taxon-name-part> <tp:taxon-name-part taxon-name-part-type="species" reg="sibirica">sibirica</tp:taxon-name-part></tp:taxon-name></italic>, <italic><tp:taxon-name><tp:taxon-name-part taxon-name-part-type="genus" reg="Eranthis">E.</tp:taxon-name-part> <tp:taxon-name-part taxon-name-part-type="species" reg="tanhoensis">tanhoensis</tp:taxon-name-part></tp:taxon-name></italic>, and <italic><tp:taxon-name><tp:taxon-name-part taxon-name-part-type="genus" reg="Eranthis">E.</tp:taxon-name-part> <tp:taxon-name-part taxon-name-part-type="species" reg="stellata">stellata</tp:taxon-name-part></tp:taxon-name></italic>.</p></caption><table id="TID0EF1AI" rules="all"><tbody><tr><th rowspan="1" colspan="1">Character</th><th rowspan="1" colspan="1">
                      <italic><tp:taxon-name><tp:taxon-name-part taxon-name-part-type="genus" reg="Eranthis">E.</tp:taxon-name-part> <tp:taxon-name-part taxon-name-part-type="species" reg="sibirica">sibirica</tp:taxon-name-part></tp:taxon-name></italic>
                    </th><th rowspan="1" colspan="1">
                      <italic><tp:taxon-name><tp:taxon-name-part taxon-name-part-type="genus" reg="Eranthis">E.</tp:taxon-name-part> <tp:taxon-name-part taxon-name-part-type="species" reg="tanhoensis">tanhoensis</tp:taxon-name-part></tp:taxon-name></italic>
                    </th><th rowspan="1" colspan="1">
                      <italic><tp:taxon-name><tp:taxon-name-part taxon-name-part-type="genus" reg="Eranthis">E.</tp:taxon-name-part> <tp:taxon-name-part taxon-name-part-type="species" reg="stellata">stellata</tp:taxon-name-part></tp:taxon-name></italic>
                    </th></tr><tr><td rowspan="1" colspan="1">Leaf colour at flowering</td><td rowspan="1" colspan="1">green</td><td rowspan="1" colspan="1">green</td><td rowspan="1" colspan="1">coppery or green</td></tr><tr><td rowspan="1" colspan="1">Teeth at the apex of basal leaf segments</td><td rowspan="1" colspan="1">rounded</td><td rowspan="1" colspan="1">acute</td><td rowspan="1" colspan="1">rounded</td></tr><tr><td rowspan="1" colspan="1">Maximum dissection of the basal leaf segments (at flowering), cm</td><td rowspan="1" colspan="1">1.0</td><td rowspan="1" colspan="1">2.3</td><td rowspan="1" colspan="1">0.4–?</td></tr><tr><td rowspan="1" colspan="1">Maximum dissection of the basal leaf segments (at fruiting), cm</td><td rowspan="1" colspan="1">2.3</td><td rowspan="1" colspan="1">3.5</td><td rowspan="1" colspan="1">1.3</td></tr><tr><td rowspan="1" colspan="1">Number of teeth on the segments of the basal leaf (at fruiting)</td><td rowspan="1" colspan="1">3–12</td><td rowspan="1" colspan="1">6–25</td><td rowspan="1" colspan="1">3–5</td></tr><tr><td rowspan="1" colspan="1">Apex of involucral leaves</td><td rowspan="1" colspan="1">rounded</td><td rowspan="1" colspan="1">acute</td><td rowspan="1" colspan="1">rounded</td></tr><tr><td rowspan="1" colspan="1">Width of the involucral leaf segments (at fruiting), cm</td><td rowspan="1" colspan="1">0.4–1.2</td><td rowspan="1" colspan="1">1.4–5.3</td><td rowspan="1" colspan="1">0.5–2.3</td></tr><tr><td rowspan="1" colspan="1">Maximum dissection of the involucral leaf segments (at flowering), cm</td><td rowspan="1" colspan="1">1.6</td><td rowspan="1" colspan="1">1.6</td><td rowspan="1" colspan="1">1.0</td></tr><tr><td rowspan="1" colspan="1">Maximum dissection of the involucral leaf segments (at fruiting), cm</td><td rowspan="1" colspan="1">2.1</td><td rowspan="1" colspan="1">4.0</td><td rowspan="1" colspan="1">1.7</td></tr><tr><td rowspan="1" colspan="1">Number of teeth on the segments of the involucral leaf (at flowering)</td><td rowspan="1" colspan="1">1–5</td><td rowspan="1" colspan="1">5–21</td><td rowspan="1" colspan="1">3–9</td></tr><tr><td rowspan="1" colspan="1">Number of teeth on the segments of the involucral leaf (at fruiting)</td><td rowspan="1" colspan="1">2–5</td><td rowspan="1" colspan="1">5–21</td><td rowspan="1" colspan="1">3–8</td></tr><tr><td rowspan="1" colspan="1">Flower position</td><td rowspan="1" colspan="1">erect</td><td rowspan="1" colspan="1">erect</td><td rowspan="1" colspan="1">recurved</td></tr><tr><td rowspan="1" colspan="1">Scape pubescence</td><td rowspan="1" colspan="1">glabrous or with papillate trichomes</td><td rowspan="1" colspan="1">large hemispherical and papillate trichomes</td><td rowspan="1" colspan="1">glandular and stellate trichomes</td></tr><tr><td rowspan="1" colspan="1">Sepal number</td><td rowspan="1" colspan="1">5–7</td><td rowspan="1" colspan="1">4–7</td><td rowspan="1" colspan="1">5–8</td></tr><tr><td rowspan="1" colspan="1">Shape of petals</td><td rowspan="1" colspan="1">narrow urn-shaped</td><td rowspan="1" colspan="1">broadly urn-shaped</td><td rowspan="1" colspan="1">funnelform</td></tr><tr><td rowspan="1" colspan="1">Swellings (nectaries) position</td><td rowspan="1" colspan="1">at the apex</td><td rowspan="1" colspan="1">at the apex</td><td rowspan="1" colspan="1">in medium part</td></tr><tr><td rowspan="1" colspan="1">Apex colour of adaxial lip</td><td rowspan="1" colspan="1">yellow</td><td rowspan="1" colspan="1">yellow</td><td rowspan="1" colspan="1">white</td></tr><tr><td rowspan="1" colspan="1">Apex colour of abaxial lip</td><td rowspan="1" colspan="1">yellow</td><td rowspan="1" colspan="1">yellow</td><td rowspan="1" colspan="1">white</td></tr><tr><td rowspan="1" colspan="1">Margin colour between abaxial and adaxial lips</td><td rowspan="1" colspan="1">white</td><td rowspan="1" colspan="1">yellow</td><td rowspan="1" colspan="1">white</td></tr><tr><td rowspan="1" colspan="1">Stamen colour</td><td rowspan="1" colspan="1">white</td><td rowspan="1" colspan="1">white</td><td rowspan="1" colspan="1">violet, pink or white</td></tr><tr><td rowspan="1" colspan="1">Stylodium length, cm</td><td rowspan="1" colspan="1">0.2–0.5</td><td rowspan="1" colspan="1">0.1–0.3</td><td rowspan="1" colspan="1">0.2–0.4</td></tr></tbody></table></table-wrap><p>The new species differs from other related species by dense glandular pubescence of the flower stems, rounded or widely rhombic (not obovate or lanceolate) leaf blade segments, acute, rather than rounded teeth apices of the basal and stem leaves, a large number of teeth and width of the segments of the basal and stem leaves (see also 2). Additionally, all three species growing in Russia have different distribution patterns (Figs <xref ref-type="fig" rid="F10">10</xref>, <xref ref-type="fig" rid="F11">11</xref>).</p><fig id="F10" position="float" orientation="portrait"><object-id xmlns:xlink="http://www.w3.org/1999/xlink" content-type="doi" xlink:type="simple">10.3897/phytokeys.140.49048.figure10</object-id><object-id xmlns:xlink="http://www.w3.org/1999/xlink" content-type="arpha" xlink:type="simple">B02F8E85-B315-59B8-97AD-CFA56A840588</object-id><label>Figure 10.</label><caption><p>General distribution of <italic><tp:taxon-name><tp:taxon-name-part taxon-name-part-type="genus" reg="Eranthis">Eranthis</tp:taxon-name-part> <tp:taxon-name-part taxon-name-part-type="species" reg="sibirica">sibirica</tp:taxon-name-part></tp:taxon-name></italic> (dots) and <italic><tp:taxon-name><tp:taxon-name-part taxon-name-part-type="genus" reg="Eranthis">E.</tp:taxon-name-part> <tp:taxon-name-part taxon-name-part-type="species" reg="tanhoensis">tanhoensis</tp:taxon-name-part></tp:taxon-name></italic> (stars), based on herbarium materials.</p></caption><graphic xmlns:xlink="http://www.w3.org/1999/xlink" xlink:href="phytokeys-140-075-g010.jpg" position="float" orientation="portrait" xlink:type="simple" id="oo_385100.jpg"><uri content-type="original_file" xlink:type="simple">https://binary.pensoft.net/fig/385100</uri></graphic></fig><fig id="F11" position="float" orientation="portrait"><object-id xmlns:xlink="http://www.w3.org/1999/xlink" content-type="doi" xlink:type="simple">10.3897/phytokeys.140.49048.figure11</object-id><object-id xmlns:xlink="http://www.w3.org/1999/xlink" content-type="arpha" xlink:type="simple">E271AB1F-8138-56C4-949B-280B5B586157</object-id><label>Figure 11.</label><caption><p>General distribution of <italic><tp:taxon-name><tp:taxon-name-part taxon-name-part-type="genus" reg="Eranthis">Eranthis</tp:taxon-name-part> <tp:taxon-name-part taxon-name-part-type="species" reg="stellata">stellata</tp:taxon-name-part></tp:taxon-name></italic>, based on herbarium materials and data in the literature (<xref ref-type="bibr" rid="B32">Oh and Oh 2019</xref>; <xref ref-type="bibr" rid="B34">Park et al. 2019</xref>).</p></caption><graphic xmlns:xlink="http://www.w3.org/1999/xlink" xlink:href="phytokeys-140-075-g011.jpg" position="float" orientation="portrait" xlink:type="simple" id="oo_385101.jpg"><uri content-type="original_file" xlink:type="simple">https://binary.pensoft.net/fig/385101</uri></graphic></fig></tp:treatment-sec><tp:treatment-sec sec-type="phenology" id="SECID0EYNAI"><title>Phenology.</title><p>Flowering time: April–early May; fruiting time: late May–June.</p></tp:treatment-sec><tp:treatment-sec sec-type="distribution" id="SECID0E4NAI"><title>Distribution</title><p>(Fig. <xref ref-type="fig" rid="F10">10</xref>): <italic><tp:taxon-name><tp:taxon-name-part taxon-name-part-type="genus" reg="Eranthis">Eranthis</tp:taxon-name-part> <tp:taxon-name-part taxon-name-part-type="species" reg="tanhoensis">tanhoensis</tp:taxon-name-part></tp:taxon-name></italic> is endemic to southern Baikal (Khamar-Daban range of the Republic of Buryatia and Irkutsk Province).</p></tp:treatment-sec><tp:treatment-sec sec-type="habitat" id="SECID0ESOAI"><title>Habitat and ecology.</title><p><italic><tp:taxon-name><tp:taxon-name-part taxon-name-part-type="genus" reg="Eranthis">Eranthis</tp:taxon-name-part> <tp:taxon-name-part taxon-name-part-type="species" reg="tanhoensis">tanhoensis</tp:taxon-name-part></tp:taxon-name></italic> can be found at 350–2400 m a.s.l., where it grows in fir, Siberian pine, spruce and birch forests, on riverbanks, beside streams (up to 1500 m a.s.l.) and in subalpine meadows (at higher altitudes).</p></tp:treatment-sec><tp:treatment-sec sec-type="etymology" id="SECID0EDPAI"><title>Etymology.</title><p>The specific epithet of the new species is derived from the type locality, Tanhoi village, Republic of Buryatia, Russia.</p></tp:treatment-sec><tp:treatment-sec sec-type="material" id="SECID0EIPAI"><title>Additional specimens examined.</title><p>Russia: Republic of Buryatia: Kabansky district, Osinovka river (Tanhoi village), <named-content xmlns:xlink="http://www.w3.org/1999/xlink" content-type="dwc:verbatimCoordinates" xlink:type="simple"><named-content content-type="geo-json" specific-use="{&#34;type&#34;:&#34;Point&#34;,&#34;coordinates&#34;:[105.092972,51.551722]}" id="NCID0ERPAI" xlink:type="simple">51°33'06.2"N, 105°05'34.7"E</named-content></named-content>, 458 m a.s.l., 20 Jun 2019, <italic>A.S. Erst</italic>, <italic>D.A. Krivenko</italic>, <italic>E.Yu. Mitrenina &amp; O.A. Chernysheva s.n.</italic> (NS-0000949!); Kabansky district, Mishikha river, <named-content xmlns:xlink="http://www.w3.org/1999/xlink" content-type="dwc:verbatimCoordinates" xlink:type="simple"><named-content content-type="geo-json" specific-use="{&#34;type&#34;:&#34;Point&#34;,&#34;coordinates&#34;:[105.534778,51.629639]}" id="NCID0E6PAI" xlink:type="simple">51°37'46.7"N, 105°32'05.2"E</named-content></named-content>, 480 m a.s.l., 01 May 2019, <italic>A.S. Erst</italic>, <italic>D.A. Krivenko</italic> &amp; <italic>O.A. Chernysheva 31</italic> (NS-0000950!); Kabansky district, Mishikha river, <named-content xmlns:xlink="http://www.w3.org/1999/xlink" content-type="dwc:verbatimCoordinates" xlink:type="simple"><named-content content-type="geo-json" specific-use="{&#34;type&#34;:&#34;Point&#34;,&#34;coordinates&#34;:[105.534778,51.629639]}" id="NCID0ENQAI" xlink:type="simple">51°37'46.7"N, 105°32'05.2"E</named-content></named-content>, 480 m a.s.l., 01 May 2019, <italic>A.S. Erst</italic>, <italic>D.A. Krivenko &amp; O.A. Chernysheva 31a</italic> (NS-0000951!); Kabansky district, Mishikha river, <named-content xmlns:xlink="http://www.w3.org/1999/xlink" content-type="dwc:verbatimCoordinates" xlink:type="simple"><named-content content-type="geo-json" specific-use="{&#34;type&#34;:&#34;Point&#34;,&#34;coordinates&#34;:[105.534278,51.625722]}" id="NCID0EZQAI" xlink:type="simple">51°37'32.6"N, 105°32'03.4"E</named-content></named-content>, 478 m a.s.l., 20 Jun 2019, <italic>A.S. Erst</italic>, <italic>D.A. Krivenko</italic>, <italic>E.Yu. Mitrenina &amp; O.A. Chernysheva s.n.</italic> (NS-0000952!); Kabansky district, Dulikha river, <named-content xmlns:xlink="http://www.w3.org/1999/xlink" content-type="dwc:verbatimCoordinates" xlink:type="simple"><named-content content-type="geo-json" specific-use="{&#34;type&#34;:&#34;Point&#34;,&#34;coordinates&#34;:[105.028667,51.534694]}" id="NCID0EHRAI" xlink:type="simple">51°32'04.9"N, 105°01'43.2"E</named-content></named-content>, 461 m a.s.l., 01 May 2019, <italic>A.S. Erst</italic>, <italic>D.A. Krivenko &amp; O.A. Chernysheva 14</italic> (NS-0000953!); Kabansky district, Dulikha river, <named-content xmlns:xlink="http://www.w3.org/1999/xlink" content-type="dwc:verbatimCoordinates" xlink:type="simple"><named-content content-type="geo-json" specific-use="{&#34;type&#34;:&#34;Point&#34;,&#34;coordinates&#34;:[105.028667,51.534694]}" id="NCID0ETRAI" xlink:type="simple">51°32'04.9"N, 105°01'43.2"E</named-content></named-content>, 461 m a.s.l., 20 Jun 2019, <italic>A.S. Erst</italic>, <italic>D.A. Krivenko</italic>, <italic>E.Yu. Mitrenina &amp; O.A. Chernysheva</italic> (NS-0000954!); Kabansky district, Shestipalikha river, <named-content xmlns:xlink="http://www.w3.org/1999/xlink" content-type="dwc:verbatimCoordinates" xlink:type="simple"><named-content content-type="geo-json" specific-use="{&#34;type&#34;:&#34;Point&#34;,&#34;coordinates&#34;:[105.074694,51.546222]}" id="NCID0EBSAI" xlink:type="simple">51°32'46.4"N, 105°04'28.9"E</named-content></named-content>, 465 m a.s.l., 01 May 2019, <italic>A.S. Erst</italic>, <italic>D.A. Krivenko &amp; O.A. Chernysheva s.n.</italic> (NS-0000955!); Kabansky district, Shestipalikha river, <named-content xmlns:xlink="http://www.w3.org/1999/xlink" content-type="dwc:verbatimCoordinates" xlink:type="simple"><named-content content-type="geo-json" specific-use="{&#34;type&#34;:&#34;Point&#34;,&#34;coordinates&#34;:[105.074694,51.546222]}" id="NCID0ENSAI" xlink:type="simple">51°32'46.4"N, 105°04'28.9"E</named-content></named-content>, 465 m a.s.l, 21 Jun 2019, <italic>A.S. Erst</italic>, <italic>D.A. Krivenko</italic>, <italic>E.Yu. Mitrenina &amp; O.A. Chernysheva</italic> (NS-0000956!); Kabansky district, Tolbazikha river, <named-content xmlns:xlink="http://www.w3.org/1999/xlink" content-type="dwc:verbatimCoordinates" xlink:type="simple"><named-content content-type="geo-json" specific-use="{&#34;type&#34;:&#34;Point&#34;,&#34;coordinates&#34;:[104.686061,51.439183]}" id="NCID0E2SAI" xlink:type="simple">51°26'21.06"N, 104°41'09.82"E</named-content></named-content>, 471 m a.s.l., 02 May 2019, <italic>A.S. Erst</italic>, <italic>D.A. Krivenko &amp; O.A. Chernysheva s.n.</italic> (NS-0000957!); Kabansky district, Tolbazikha river, <named-content xmlns:xlink="http://www.w3.org/1999/xlink" content-type="dwc:verbatimCoordinates" xlink:type="simple"><named-content content-type="geo-json" specific-use="{&#34;type&#34;:&#34;Point&#34;,&#34;coordinates&#34;:[104.686061,51.439183]}" id="NCID0EHTAI" xlink:type="simple">51°26'21.06"N, 104°41'09.82"E</named-content></named-content>, 471 m a.s.l., 20 Jun 2019, <italic>A.S. Erst</italic>, <italic>D.A. Krivenko</italic>, <italic>E.Yu. Mitrenina &amp; O.A. Chernysheva s.n.</italic> (NS-0000958!); Irkutsk Province: Slyudyansky district, Semirechka river, <named-content xmlns:xlink="http://www.w3.org/1999/xlink" content-type="dwc:verbatimCoordinates" xlink:type="simple"><named-content content-type="geo-json" specific-use="{&#34;type&#34;:&#34;Point&#34;,&#34;coordinates&#34;:[104.328742,51.482478]}" id="NCID0EVTAI" xlink:type="simple">51°28'56.92"N, 104°19'43.47"E</named-content></named-content>, 470 m a.s.l., 02 May 2019, <italic>A.S. Erst</italic>, <italic>D.A. Krivenko &amp; O.A. Chernysheva 048</italic> (NS-0000959!); Slyudyansky district, Semirechka river, <named-content xmlns:xlink="http://www.w3.org/1999/xlink" content-type="dwc:verbatimCoordinates" xlink:type="simple"><named-content content-type="geo-json" specific-use="{&#34;type&#34;:&#34;Point&#34;,&#34;coordinates&#34;:[104.328742,51.482478]}" id="NCID0EBUAI" xlink:type="simple">51°28'56.92"N, 104°19'43.47"E</named-content></named-content>, 470 m a.s.l., 21 Jun 2019, <italic>A.S. Erst</italic>, <italic>D.A. Krivenko</italic>, <italic>E.Yu. Mitrenina &amp; O.A. Chernysheva s.n.</italic> (NS-0000960!).</p></tp:treatment-sec><tp:treatment-sec sec-type="Preliminary conservation status" id="SECID0EMUAI"><title>Preliminary conservation status.</title><p>Although the species seems to have a small distribution area in southern Baikal Lake, the populations observed in 2018 and 2019 consisted of numerous individuals producing viable fruits and no threats to the habitats were observed in the field studies. The <abbrev xmlns:xlink="http://www.w3.org/1999/xlink" xlink:title="Extent of Occurrence" id="ABBRID0ESUAI" xlink:type="simple">EOO</abbrev> of <italic><tp:taxon-name><tp:taxon-name-part taxon-name-part-type="genus" reg="Eranthis">E.</tp:taxon-name-part> <tp:taxon-name-part taxon-name-part-type="species" reg="tanhoensis">tanhoensis</tp:taxon-name-part></tp:taxon-name></italic> was estimated for an area of more than 1372 km<sup>2</sup>, while the <abbrev xmlns:xlink="http://www.w3.org/1999/xlink" xlink:title="Area of Occupancy" id="ABBRID0EDVAI" xlink:type="simple">AOO</abbrev> was 72 km<sup>2</sup>. Preliminary conservation status, according to IUCN’s Extent of Occurrence criteria indicates the species as Endangered (EN) (<xref ref-type="bibr" rid="B15">IUCN 2019</xref>).</p></tp:treatment-sec><tp:treatment-sec><!--Section generated to contain objects referenced in tp:taxon-treatment.--><fig id="F1" position="float" orientation="portrait"><object-id xmlns:xlink="http://www.w3.org/1999/xlink" content-type="doi" xlink:type="simple">10.3897/phytokeys.140.49048.figure1</object-id><object-id xmlns:xlink="http://www.w3.org/1999/xlink" content-type="arpha" xlink:type="simple">6772EB52-E737-51A5-8DEB-4B9EC2921882</object-id><label>Figure 1.</label><caption><p>ML tree inferred from the combined cpDNA and ITS data. The numbers above branches are bootstrap values (BS &gt; 50%) and numbers under branches are Bayesian posterior probabilities (PP &gt; 0.50).</p></caption><graphic xmlns:xlink="http://www.w3.org/1999/xlink" xlink:href="phytokeys-140-075-g001.jpg" position="float" orientation="portrait" xlink:type="simple" id="oo_385091.jpg"><uri content-type="original_file" xlink:type="simple">https://binary.pensoft.net/fig/385091</uri></graphic></fig></tp:treatment-sec><ref-list><ref id="B50"><mixed-citation xmlns:xlink="http://www.w3.org/1999/xlink" xlink:type="simple"><person-group><name name-style="western"><surname>Turczaninow</surname><given-names>NS</given-names></name></person-group> (<year>1842</year>) <article-title>Flora Baicalensi-Dahurica.</article-title><source>Bulletin de la Société Imperiale des Naturalistes de Moscou</source><volume>15</volume>(<issue>1</issue>): <fpage>64</fpage>–<lpage>66</lpage>.</mixed-citation></ref><ref id="B41"><mixed-citation xmlns:xlink="http://www.w3.org/1999/xlink" xlink:type="simple"><person-group><name name-style="western"><surname>Shipchinskiy</surname><given-names>NV</given-names></name></person-group> (<year>1937</year>) <article-title><italic><tp:taxon-name><tp:taxon-name-part taxon-name-part-type="genus">Eranthis</tp:taxon-name-part></tp:taxon-name></italic> Salisb.</article-title> In: <person-group><name name-style="western"><surname>Shishkin</surname><given-names>BK</given-names></name></person-group> (<role>Ed.</role>) <issue-title>Flora of the USSR, vol.</issue-title><source>7. Izdatelstvo AN SSSR, Moscow–Leningrad</source>, <fpage>60</fpage>–<lpage>62</lpage>. [in Russian]</mixed-citation></ref><ref id="B51"><mixed-citation xmlns:xlink="http://www.w3.org/1999/xlink" xlink:type="simple"><person-group><name name-style="western"><surname>Turland</surname><given-names>NJ</given-names></name><name name-style="western"><surname>Wiersema</surname><given-names>JH</given-names></name><name name-style="western"><surname>Barrie</surname><given-names>FR</given-names></name><name name-style="western"><surname>Greuter</surname><given-names>W</given-names></name><name name-style="western"><surname>Hawksworth</surname><given-names>DL</given-names></name><name name-style="western"><surname>Herendeen</surname><given-names>PS</given-names></name><name name-style="western"><surname>Knapp</surname><given-names>S</given-names></name><name name-style="western"><surname>Kusber</surname><given-names>WH</given-names></name><name name-style="western"><surname>Li</surname><given-names>DZ</given-names></name><name name-style="western"><surname>Marhold</surname><given-names>K</given-names></name><name name-style="western"><surname>May</surname><given-names>TW</given-names></name><name name-style="western"><surname>McNeill</surname><given-names>J</given-names></name><name name-style="western"><surname>Monro</surname><given-names>AM</given-names></name><name name-style="western"><surname>Prado</surname><given-names>J</given-names></name><name name-style="western"><surname>Price</surname><given-names>MJ</given-names></name><name name-style="western"><surname>Smith</surname><given-names>GF</given-names></name></person-group> (<role>Eds</role>) (<year>2018</year>) International Code of Nomenclature for algae, fungi, and plants (Shenzhen Code) adopted by the Nineteenth International Botanical Congress, Shenzhen, China, July 2017. Koeltz Botanical Books, Glashütten. [Regnum Vegetabile 159] <ext-link xlink:type="simple" ext-link-type="doi" xlink:href="10.12705/Code.2018">https://doi.org/10.12705/Code.2018</ext-link></mixed-citation></ref><ref id="B31"><mixed-citation xmlns:xlink="http://www.w3.org/1999/xlink" xlink:type="simple"><person-group><name name-style="western"><surname>Nakai</surname><given-names>T</given-names></name></person-group> (<year>1937</year>) <article-title>Plants dedicated to Prof. Shibata.</article-title><source>Botanical Magazine Tokyo</source><volume>51</volume>(<issue>605</issue>): <fpage>362</fpage>–<lpage>366</lpage>. <ext-link xlink:type="simple" ext-link-type="doi" xlink:href="10.15281/jplantres1887.51.362">https://doi.org/10.15281/jplantres1887.51.362</ext-link></mixed-citation></ref><ref id="B32"><mixed-citation xmlns:xlink="http://www.w3.org/1999/xlink" xlink:type="simple"><person-group><name name-style="western"><surname>Oh</surname><given-names>A</given-names></name><name name-style="western"><surname>Oh</surname><given-names>BU</given-names></name></person-group> (<year>2019</year>) <article-title>The speciation history of northern- and southern-sourced <italic><tp:taxon-name><tp:taxon-name-part taxon-name-part-type="genus">Eranthis</tp:taxon-name-part></tp:taxon-name></italic> (<tp:taxon-name><tp:taxon-name-part taxon-name-part-type="family">Ranunculaceae</tp:taxon-name-part></tp:taxon-name>) species on the Korean peninsula and surrounding areas.</article-title><source>Ecology and Evolution</source><volume>9</volume>(<issue>5</issue>): <fpage>2907</fpage>–<lpage>2919</lpage>. <ext-link xlink:type="simple" ext-link-type="doi" xlink:href="10.1002/ece3.4969">https://doi.org/10.1002/ece3.4969</ext-link></mixed-citation></ref><ref id="B34"><mixed-citation xmlns:xlink="http://www.w3.org/1999/xlink" xlink:type="simple"><person-group><name name-style="western"><surname>Park</surname><given-names>SY</given-names></name><name name-style="western"><surname>Jeon</surname><given-names>MJ</given-names></name><name name-style="western"><surname>Ma</surname><given-names>SH</given-names></name><name name-style="western"><surname>Wahlsteen</surname><given-names>E</given-names></name><name name-style="western"><surname>Amundsen</surname><given-names>K</given-names></name><name name-style="western"><surname>Kim</surname><given-names>JH</given-names></name><name name-style="western"><surname>Suh</surname><given-names>JK</given-names></name><name name-style="western"><surname>Chang</surname><given-names>JS</given-names></name><name name-style="western"><surname>Joung</surname><given-names>YH</given-names></name></person-group> (<year>2019</year>) <article-title>Phylogeny and genetic variation in the genus <italic><tp:taxon-name><tp:taxon-name-part taxon-name-part-type="genus">Eranthis</tp:taxon-name-part></tp:taxon-name></italic> using nrITS and cpIS single nucleotide polymorphisms.</article-title><source>Horticulture, Environment and Biotechnology</source><volume>60</volume>(<issue>2</issue>): <fpage>239</fpage>–<lpage>252</lpage>. <ext-link xlink:type="simple" ext-link-type="doi" xlink:href="10.1007/s13580-018-0113-0">https://doi.org/10.1007/s13580-018-0113-0</ext-link></mixed-citation></ref><ref id="B15"><mixed-citation xmlns:xlink="http://www.w3.org/1999/xlink" xlink:type="simple"><institution xlink:type="simple">IUCN</institution> (<year>2019</year>) The IUCN Red List of Threatened Species. Version 2019-2. <ext-link xlink:type="simple" ext-link-type="uri" xlink:href="http://www.iucnredlist.org">http://www.iucnredlist.org</ext-link>. [downloaded on 18.07.2019]</mixed-citation></ref></ref-list></tp:taxon-treatment>
